# Supplementary material for: Soybean GmDREBL Increases Lipid Content in Seeds of Transgenic Arabidopsis
Source: Sci Rep. 2016 Oct 3;6:34307. doi: 10.1038/srep34307 (PMC5046110; doi:10.1038/srep34307)
Supplement: Supplementary Table S1 [file srep34307-s2.xls]

## Sheet: Table S1
Table S1 Variation types of DREBL promoter regions from different soybean accessions including 33 cultivated soybeans and 43 wild soybeans.
variation type	soybean accession	soybean type	oil content (%)	Position (bp)
				-1823	-1442	-1324	-1120	-944	-404	-31
1	SN30	Glycine max	23.1	..TTTTTTATTTTTTTACTA......T	......GG	.GCATAA	TA	TTTGTCACCTGCCCC	GTTAGCATT	TT.TT.A
2	ZYD111	Glycine soja	17	.TTT.TTTATTTTTTTACTAACTATAT	......GA	.GCATAA	..	...............	.........	TTTA...
2	ZYD330	Glycine soja	17.6	.TTT.TTTATTTTTTTACTAACTATAT	......GA	.GCATAA	..	...............	.........	TTTA...
2	ZYD386	Glycine soja	17.2	.TTT.TTTATTTTTTTACTAACTATAT	......GA	.GCATAA	..	...............	.........	TTTA...
2	ZYD410	Glycine soja		.TTT.TTTATTTTTTTACTAACTATAT	......GA	.GCATAA	..	...............	.........	TTTA...
2	ZYD484	Glycine soja	17.4	.TTT.TTTATTTTTTTACTAACTATAT	......GA	.GCATAA	..	...............	.........	TTTA...
2	ZYD486	Glycine soja	17.1	.TTT.TTTATTTTTTTACTAACTATAT	......GA	.GCATAA	..	...............	.........	TTTA...
2	ZYD546	Glycine soja	15.8	.TTT.TTTATTTTTTTACTAACTATAT	......GA	.GCATAA	..	...............	.........	TTTA...
2	ZYD601	Glycine soja	16.8	.TTT.TTTATTTTTTTACTAACTATAT	......GA	.GCATAA	..	...............	.........	TTTA...
2	ZYD607	Glycine soja	17.4	.TTT.TTTATTTTTTTACTAACTATAT	......GA	.GCATAA	..	...............	.........	TTTA...
2	ZYD647	Glycine soja	14.3	.TTT.TTTATTTTTTTACTAACTATAT	......GA	.GCATAA	..	...............	.........	TTTA...
2	ZYD666	Glycine soja	17.4	.TTT.TTTATTTTTTTACTAACTATAT	......GA	.GCATAA	..	...............	.........	TTTA...
2	ZYD669	Glycine soja		.TTT.TTTATTTTTTTACTAACTATAT	......GA	.GCATAA	..	...............	.........	TTTA...
2	ZYD676	Glycine soja	16.5	.TTT.TTTATTTTTTTACTAACTATAT	......GA	.GCATAA	..	...............	.........	TTTA...
2	ZYD686	Glycine soja		.TTT.TTTATTTTTTTACTAACTATAT	......GA	.GCATAA	..	...............	.........	TTTA...
2	ZYD8	Glycine soja		.TTT.TTTATTTTTTTACTAACTATAT	......GA	.GCATAA	..	...............	.........	TTTA...
2	ZYD18	Glycine soja	12.1	.TTT.TTTATTTTTTTACTAACTATAT	......GA	.GCATAA	..	...............	.........	TTTA...
2	ZYD125	Glycine soja	11.5	.TTT.TTTATTTTTTTACTAACTATAT	......GA	.GCATAA	..	...............	.........	TTTA...
2	ZYD537	Glycine soja	11.6	.TTT.TTTATTTTTTTACTAACTATAT	......GA	.GCATAA	..	...............	.........	TTTA...
2	ZYD289	Glycine soja		.TTT.TTTATTTTTTTACTAACTATAT	......GA	.GCATAA	..	...............	.........	TTTA...
2	DN44	Glycine max	18	.TTT.TTTATTTTTTTACTAACTATAT	......GA	.GCATAA	..	...............	.........	TTTA...
2	S04-5147	Glycine max		.TTT.TTTATTTTTTTACTAACTATAT	......GA	.GCATAA	..	...............	.........	TTTA...
2	HN48	Glycine max	18.4	.TTT.TTTATTTTTTTACTAACTATAT	......GA	.GCATAA	..	...............	.........	TTTA...
2	HN64	Glycine max	22.1	.TTT.TTTATTTTTTTACTAACTATAT	......GA	.GCATAA	..	...............	.........	TTTA...
2	HF47	Glycine max	22.8	.TTT.TTTATTTTTTTACTAACTATAT	......GA	.GCATAA	..	...............	.........	TTTA...
2	HN57	Glycine max	23.4	.TTT.TTTATTTTTTTACTAACTATAT	......GA	.GCATAA	..	...............	.........	TTTA...
2	HN58	Glycine max	21.1	.TTT.TTTATTTTTTTACTAACTATAT	......GA	.GCATAA	..	...............	.........	TTTA...
2	BD5	Glycine max		.TTT.TTTATTTTTTTACTAACTATAT	......GA	.GCATAA	..	...............	.........	TTTA...
2	DN48	Glycine max	19.1	.TTT.TTTATTTTTTTACTAACTATAT	......GA	.GCATAA	..	...............	.........	TTTA...
2	HF25	Glycine max		.TTT.TTTATTTTTTTACTAACTATAT	......GA	.GCATAA	..	...............	.........	TTTA...
2	HH38	Glycine max	19.9	.TTT.TTTATTTTTTTACTAACTATAT	......GA	.GCATAA	..	...............	.........	TTTA...
2	HH43	Glycine max	18	.TTT.TTTATTTTTTTACTAACTATAT	......GA	.GCATAA	..	...............	.........	TTTA...
2	HN54	Glycine max	18.1	.TTT.TTTATTTTTTTACTAACTATAT	......GA	.GCATAA	..	...............	.........	TTTA...
2	HN60	Glycine max	21.4	.TTT.TTTATTTTTTTACTAACTATAT	......GA	.GCATAA	..	...............	.........	TTTA...
2	KF11	Glycine max	20.8	.TTT.TTTATTTTTTTACTAACTATAT	......GA	.GCATAA	..	...............	.........	TTTA...
2	LP10-197	Glycine max		.TTT.TTTATTTTTTTACTAACTATAT	......GA	.GCATAA	..	...............	.........	TTTA...
2	LP10-383	Glycine max		.TTT.TTTATTTTTTTACTAACTATAT	......GA	.GCATAA	..	...............	.........	TTTA...
2	NF18	Glycine max	22.6	.TTT.TTTATTTTTTTACTAACTATAT	......GA	.GCATAA	..	...............	.........	TTTA...
2	SN22	Glycine max	20.1	.TTT.TTTATTTTTTTACTAACTATAT	......GA	.GCATAA	..	...............	.........	TTTA...
2	S05-7418	Glycine max		.TTT.TTTATTTTTTTACTAACTATAT	......GA	.GCATAA	..	...............	.........	TTTA...
2	2012GJ-74	Glycine max		.TTT.TTTATTTTTTTACTAACTATAT	......GA	.GCATAA	..	...............	.........	TTTA...
2	2012GJ-66	Glycine max		.TTT.TTTATTTTTTTACTAACTATAT	......GA	.GCATAA	..	...............	.........	TTTA...
2	2012GJ-21	Glycine max		.TTT.TTTATTTTTTTACTAACTATAT	......GA	.GCATAA	..	...............	.........	TTTA...
2	2012GJ-20	Glycine max		.TTT.TTTATTTTTTTACTAACTATAT	......GA	.GCATAA	..	...............	.........	TTTA...
2	2012X-46	Glycine max		.TTT.TTTATTTTTTTACTAACTATAT	......GA	.GCATAA	..	...............	.........	TTTA...
2	2012GJ-5	Glycine max		.TTT.TTTATTTTTTTACTAACTATAT	......GA	.GCATAA	..	...............	.........	TTTA...
2	13JD34	Glycine max		.TTT.TTTATTTTTTTACTAACTATAT	......GA	.GCATAA	..	...............	.........	TTTA...
2	2012X-47	Glycine max		.TTT.TTTATTTTTTTACTAACTATAT	......GA	.GCATAA	..	...............	.........	TTTA...
2	2012GJ-145	Glycine max		.TTT.TTTATTTTTTTACTAACTATAT	......GA	.GCATAA	..	...............	.........	TTTA...
2	198ZS	Glycine max		.TTT.TTTATTTTTTTACTAACTATAT	......GA	.GCATAA	..	...............	.........	TTTA...
2	HN44	Glycine max	22	.TTT.TTTATTTTTTTACTAACTATAT	......GA	.GCATAA	..	...............	.........	TTTA...
2	Williams	Glycine max		.TTT.TTTATTTTTTTACTAACTATAT	......GA	.GCATAA	..	...............	.........	TTTA...
3	ZYD731	Glycine soja	17.1	.TTTTTTTATTTTTTTACTA....T..	......GG	.GCATAA	TA	...............	.........	TTTT..A
3	ZYD732	Glycine soja	15.9	.TTTTTTTATTTTTTTACTA....T..	......GG	.GCATAA	TA	...............	.........	TTTT..A
3	ZYD506	Glycine soja		.TTTTTTTATTTTTTTACTA....T..	......GG	.GCATAA	TA	...............	.........	TTTT..A
3	ZYD637	Glycine soja	11.5	.TTTTTTTATTTTTTTACTA....T..	......GG	.GCATAA	TA	...............	.........	TTTT..A
4	ZYD118	Glycine soja	12	.TTTATTTTTTTACTAACTA....TAT	......GG	.GCATAA	AA	...............	GTTAGCATT	TTTT..A
4	ZYD132	Glycine soja	13.9	.TTTATTTTTTTACTAACTA....TAT	......GG	.GCATAA	AA	...............	GTTAGCATT	TTTT..A
5	ZYD9	Glycine soja	13.5	..TTTTTTATTTTCTTACTA......T	AGGTTCGG	.GTATAA	AA	...............	GTTAGCATT	TT.TT.A
5	ZYD226	Glycine soja	12	..TTTTTTATTTTCTTACTA......T	AGGTTCGG	.GTATAA	AA	...............	GTTAGCATT	TT.TT.A
6	ZYD3	Glycine soja		ATTTTTTTAATTTTTTACTAACTATAT	......GG	TGCATAT	AA	A..............	GTTAGCATT	TTTTT.A
6	ZYD10	Glycine soja	15	ATTTTTTTAATTTTTTACTAACTATAT	......GG	TGCATAT	AA	A..............	GTTAGCATT	TTTTT.A
6	ZYD23	Glycine soja		ATTTTTTTAATTTTTTACTAACTATAT	......GG	TGCATAT	AA	A..............	GTTAGCATT	TTTTT.A
6	ZYD84	Glycine soja	11.9	ATTTTTTTAATTTTTTACTAACTATAT	......GG	TGCATAT	AA	A..............	GTTAGCATT	TTTTT.A
6	ZYD140	Glycine soja	13.2	ATTTTTTTAATTTTTTACTAACTATAT	......GG	TGCATAT	AA	A..............	GTTAGCATT	TTTTT.A
6	ZYD203	Glycine soja	11.9	ATTTTTTTAATTTTTTACTAACTATAT	......GG	TGCATAT	AA	A..............	GTTAGCATT	TTTTT.A
6	ZYD222	Glycine soja	11.6	ATTTTTTTAATTTTTTACTAACTATAT	......GG	TGCATAT	AA	A..............	GTTAGCATT	TTTTT.A
6	ZYD694	Glycine soja		ATTTTTTTAATTTTTTACTAACTATAT	......GG	TGCATAT	AA	A..............	GTTAGCATT	TTTTT.A
6	ZYD603	Glycine soja		ATTTTTTTAATTTTTTACTAACTATAT	......GG	TGCATAT	AA	A..............	GTTAGCATT	TTTTT.A
6	ZYD260	Glycine soja		ATTTTTTTAATTTTTTACTAACTATAT	......GG	TGCATAT	AA	A..............	GTTAGCATT	TTTTT.A
7	ZYD426	Glycine soja		.TTTTTTTATTTTTTTACTAACTATAT	......GA	.GCATAA	..	...............	.........	TTTT..A
7	ZYD133	Glycine soja	14.1	.TTTTTTTATTTTTTTACTAACTATAT	......GA	.GCATAA	..	...............	.........	TTTT..A
7	ZYD146	Glycine soja	12.9	.TTTTTTTATTTTTTTACTAACTATAT	......GA	.GCATAA	..	...............	.........	TTTT..A
7	ZYD240	Glycine soja	11	.TTTTTTTATTTTTTTACTAACTATAT	......GA	.GCATAA	..	...............	.........	TTTT..A
8	ZYD177	Glycine soja		TTTTTTTTATTTTTTTACTA......T	......GG	.GCATAA	TA	...............	GTTAGCATT	...TT.A
9	ZYD385	Glycine soja		.TTTTTTTATTTTTTTACTAACTATAT	......GA	.GCATAA	..	...............	.........	TTTTTTA
