# Supplementary material for: Soybean GmDREBL Increases Lipid Content in Seeds of Transgenic Arabidopsis
Source: Sci Rep. 2016 Oct 3;6:34307. doi: 10.1038/srep34307 (PMC5046110; doi:10.1038/srep34307)
Supplement: Supplementary Table S2 [file srep34307-s3.xls]

## Sheet: Table S2
Table S2. List of primers used in this study.
Primer Direction	Sequence	Purpose
Forward	ATGCACATGTTAGTGAAAAACC	GmDREBL_ORF
Reverse	TCAAGACAATGAAAGATAGGAAGAAC	GmDREBL ORF
Forward	CCGCTCTTTCTTTCCAAGCTCA	AtACT2 Transgenic detection using DNA template
Reverse	CGATTCCTGGACCTGCCTCAT	AtACT2 Transgenic detection using DNA template
Forward	GCGAATGTTACGGAGGCTCTG	GmUKN1 expression detecion in soybean using qPCR
Reverse	ATCTGAATGGTGGCGGGATCAA	GmUKN1 expression detecion in soybean using qPCR
Forward	AAGCAGCGATGGCAATGTATGG	GmDREBL detection using qPCR
Reverse	TATCACCAACGCAGAACCGGAT	GmDREBL detection using qPCR
Forward	CGACGAAGGAAGCGAGGAAGA	GmABI3 expression detecion in soybean using qPCR
Reverse	GCCAATCATAGCCTGCCAGTAC	GmABI3 expression detecion in soybean using qPCR
Forward	TGGCTATGCGGCAGTGAGTAAT	GmABI5 expression detecion in soybean using qPCR
Reverse	CTCTCCACCACCTTCTCCACAG	GmABI5 expression detecion in soybean using qPCR
Forward	CACCACAGCAGCACCAAGTTC	GmWRI homologue (Glyma15g34770) detection using qPCR
Reverse	GCACTATCAAACATGCCCACCA	GmWRI homologue (Glyma15g34770) detection using qPCR
Forward	TGCTACCACAGGAACACCAAGT	GmWRI homologue (Glyma08g24420) detection using qPCR
Reverse	ATGCCTGCCAAGTCATCATCAC	GmWRI homologue (Glyma08g24420) detection using qPCR
Forward	CCTCAGCACCTTCCAACAGATG	AtACT7 Transgenic detection using qPCR RG
Reverse	AACTCACCACCACGAACCAGAT	AtACT7 Transgenic detection using qPCR RG
Forward	ATGACATGGCTGCGATTGAGT	Arabidopsis WRI1 Transgenic detection using qPCR
Reverse	TTCTTCTTGCGGTGGTTCTTCC	Arabidopsis WRI1 Transgenic detection using qPCR
Forward	GGACTCTGGTTCCGAACTTGTA	Arabidopsis LPD1 Transgenic detection using qPCR
Reverse	TCTCTGCCGCTGACTTGCT	Arabidopsis LPD1 Transgenic detection using qPCR
Forward	TGTAGACACGCACGAGCTTCA	Arabidopsis FATA Transgenic detection using qPCR
Reverse	CCTGACCATCTCCAGACAACCT	Arabidopsis FATA Transgenic detection using qPCR
Forward	ATGCCTGGAGTTCTCATGGTTG	Arabidopsis Thioesterase Transgenic detection using qPCR
Reverse	CACTGGCTTCCTGAATCTGACT	Arabidopsis Thioesterase Transgenic detection using qPCR
Forward	TGAACACGCCTACACCAAGATT	Arabidopsis SAD Transgenic detection using qPCR
Reverse	GCCACGGACGAGAAGTGATC	Arabidopsis SAD Transgenic detection using qPCR
Forward	CATCCACTGTCTCCGCTCCTAA	Arabidopsis KAS1 Transgenic detection using qPCR
Reverse	GCCTACGCTCATTCTTGCCATC	Arabidopsis KAS1 Transgenic detection using qPCR
Forward	biotin-TTTGTATTAGTACTCCCGACGTTTTTATTGTGTTT	labelled probe contain cis element
Reverse	biotin-AAACACAATAAAAACGTCGGGAGTACTAATACAAA	labelled probe contain cis element
Forward	TTTGTATTAGTACTCCCGACGTTTTTATTGTGTTT	unlabelled probe contain cis element
Reverse	AAACACAATAAAAACGTCGGGAGTACTAATACAAA	unlabelled probe contain cis element
Forward	biotin-TTTGTATTAGTACTCTTATTGTTTTTATTGTGTTT	labelled probe contain mutant of cis element
Reverse	biotin-AAACACAATAAAAACAATAAGAGTACTAATACAAA	labelled probe contain mutant of cis element
